# Supplementary material for: Monoamines differentially modulate neuropeptide release from distinct sites within a single neuron pair
Source: PLoS One. 2018 May 3;13(5):e0196954. doi: 10.1371/journal.pone.0196954 (PMC5933757; doi:10.1371/journal.pone.0196954)
Supplement: S1 File — (XLSX) [file pone.0196954.s001.xlsx]

## Sheet: Figure 2
Figure 2A								Figure 2B
	N2	N2 + 5-HT	N2 + 5-HT + TA	srg-47::nlp-14 + 5-HT + TA	srg-47::nlp-18 + 5-HT + TA	srg-47::nlp-9 + 5-HT + TA			N2	N2 + 5-HT	N2 + OA	srg-47::nlp-14 + OA	srg-47::nlp-18 + OA	srg-47::nlp-9 + OA
Time to reverse / s	11	5	20	7	14	9		Time to reverse / s	7	6	10	7	6	6
	10	4	11	4	10	5			6	6	8	13	9	4
	11	3	10	6	8	8			8	3	9	17	7	6
	14	7	7	7	7	14			6	8	8	14	9	7
	10	6	11	5	3	17			5	4	14	11	12	8
	5	4	7	6	4	3			7	7	6	8	9	6
	10	4	8	11	3	9			3	6	8	13	10	2
	11	7	10	4	5	8			6	5	11	20	9	4
	10	12	8	5	8	9			3	4	6	6	9	3
	11	5	8	8	14	15			3	3	9	11	10	9
	5	3	12	9	7	11			7	4	17	10	4	6
	18	5	8	4	4	20			5	6	9	9	8	4
	7	4	7	3	3	4			5	10	14	11	7	3
	10	1	6	12	5	7			4	4	7	12	9	12
	10	5	12	4	6	10			5	4	11	7	13	6
	8	7	15	10	6	6			8	2	10	12	5	6
	12	3	7	4	5	7			2	5	15	11	8	8
	11	7	9	5	8	12			3	4	7	11	15	6
	10	4	11	4	5	15			4	6	16	13	18	3
	12	8	16	5	5	13			5	5	12	10	11	5
	15	4	10	7	6	4			11	4	10	12	14	4
	8	7	10	5	4	9			5	9	9	6	6	4
	8	8	11	4	3	13			3	7	6	13	12	8
	6	3	5	6	8	10			4	6	9	15	17	4
	10	3	12	11	5	9			5	3	14	11	12	6
	11	5	9	8	6	8			4	6	10	6	11	3
	7	5	7	2	4	13			5	4	11	13	12	7
	5	6	9	6	7	4			7	6	12	8	6	4
	12	4	14	7	4	9			4	6	10	11	13	7
		3	8	6	7	13			5	6	9	7	14	3
		4	12	2		10			7	4	11	8	10	6
		4	16	5						6			9	8
		7	12	4						8			14
			4							8			9
										6			6
										8

## Sheet: Figure 3
Figure 3G
ES/S Ratio NLP-9	ES/S Ratio NLP-14
0.150376	0.543009
0.0201678	0.407028
0.0919904	0.334462
0.122193	0.636782
0.0348896	0.185143
0.0765903	0.397093
0.0686879	0.600003
0.131454	0.466638
0.161409	0.110719
0.0573073	0.156826
0.211052	0.335591
0.0868485	0
0.542861	0.305351
0.0100371	0.162908
0.0141466	0.386953
0.319564	0.0838123
0.594917	0.627482
0.193648	0.283595
0.133372	0.783393
0.266528	0.0464741
0.0797318	0.666058
0.120533	0.169516
0.510948	0.472944
0.25686	0.193325
0.279314	0.363104
0.158354	0.912048
0.0048354	0.226881
0.297767	0
0.0661938
0.186996
0.0772371
0.00990609
0.0751519
0.357176
0.047368
0.0112344
0.112133
0.128801
0.114709
0.584738
0.244489
0.0876373
0.257118
0.122637
0.157099
0.0219648
0
0.200728
0.12082
0.139512
0.287838
0.207452
0.262032
0.440271
0.319252

## Sheet: Figure 4
Figure 4A					Figure 4B																	Figure 4C																						Figure 4D
	Control	+ TA	+ OA			Control	+ TA	+ OA		Control	+ TA	+ OA		Control	+ TA	+ OA		Control	+ TA	+ OA			Control	+ TA	+ OA	tyra-3		Control	+ TA	+ OA		Control	+ TA	+ OA		Control	+ TA	+ OA		Control	+ TA	+ OA			Control	+ TA	+ OA		Control
Relative fluorescence	0.584	0.603	0.57		Pgpa-4 fold change	0.82	1.08	0.8	nlp-14 fold change	0.88	1.05	0.91	nlp-18 fold change	1.35	0.89	0.96	nlp-9 fold change	1.53	1.88	1.19		Relative total fluorescence	0.48	0.68	0.47	0.74	Relative somatic fluorescence	0.35	0.662174	0.1	Relative axonal fluorescence	0.14	0.31	0.39	Relative extra-synaptic fluorescence	0.05	0.04	0	Relative synaptic fluorescence	0.09	0.27	0.03		Relative total fluorescence	0.95	0.35	1.66	Relative somatic fluorescence	0.89
	1.277	0.572	1.192			0.87	1.29	0.85		1.11	1.05	0.91		1.39	1.06	0.68		1.62	1.82	1.23			1.28	0.48	0.78	1.03		0.69	0.502021	0.15		0.59	0.2	0.19		0.17	0.02	0.03		0.42	0.18	0.29			1.03	0.85	0.47		0.88
	0.433	0.772	0.543			0.6	1.04	0.58		1.29	1.12	1.12		1.16	0.95	0.7		1.67	1.98	1.33			0.58	0.702403	0.94	0.94		0.17	0.160931	0.29		0.26	0.39	0.06		0.07	0.05	0.06		0.2	0.34	0.15			1.58	0.63	0.78		1.45
	0.829	0.884	0.927			0.93	0.93	1.43		2.51	1.98	1.95		2.04	2.69	1.71		1.43	1.52	1.35			0.83	0.454045	0.93	1.28		0.29	1.46221	0.22		0.54	0.4	0.38		0.21	0.16	0.15		0.33	0.24	0.12			0.43	0.25	1.16		0.37
	1.818	0.297	1.217			1.05	1.03	1.29		2.13	2.28	2.43		1.98	2.72	1.47		1.4	1.44	1.51			1.42	0.886443	0.53	1.73		0.82	1.54908	0.24		0.6	0.26	0.09		0.09	0.05	0.17		0.51	0.22	0.11			1.45	0.33	0.99		1.17
	1.12	1.262	1.244			1.4	1.01	1.57		2.92	2.32	2.53		1.4	2	1.6		1.66	1.56	1.89			1.12	0.920239	0.87	1.69		0.65	0.072522	0.3		0.47	0.08	0.11		0.13	0.03	0		0.34	0.05	0.31			0.73	0.4	0.51		0.59
	0.877	2.182	0.579			1.64	0.9	1.3		2.01	0.89	1.12		1.24	0.99	0.9		1.28	0.66	0.58			0.88	0.602238	0.77	1.72		0.48	0.497146	0.48		0.4	0.42	0.13		0.15	0.1	0		0.25	0.32	0.18			1.36	0.16	1.33		1.14
	1.731	1.154	0.785			1.32	0.98	1.19		1.82	0.69	1.16		1.61	0.98	1.06		1.79	0.84	0.72			1.73	0.173823	2.07	0.86		1	0.143548	0.51		0.74	0.23	0.25		0.23	0.04	0.03		0.5	0.19	0.21			0.55	0.25	0.82		0.5
	1.19	1.274	0.818			1.48	1.31	1.57		1.6	0.87	1.02		1.61	0.6	1.16		1.5	0.76	0.78			1.17	0.967115	1.47	1.35		0.6	0.516496	0.56		0.57	0.47	0.68		0.06	0.17	0.02		0.52	0.3	0.07			1.11	0.79	0.88		0.9
	0.664	0.296	0.369																				0.66	0.519269	1.32	0.52		0.3	0.130063	0.66		0.36	0.13	0.5		0.05	0	0.14		0.31	0.13	0.46			0.8	0.49	0.55		0.72
	2.175	0.69	1.422																				2.18	1.0642	0.32	1.87		1.52	0.455035	0.57		0.65	0.13	0.72		0.16	0.03	0.11		0.49	0.1	0.27			0.55	0.2	0.43		0.46
	0.3	0.944	1.264																				0.3	0.293787	0.93	0.72		0.21	0.470738	0.59		0.09	0.27	0.44		0	0.06	0.05		0.09	0.21	0.54			1.46	1.01	1.16		1.28
	0.471	1.327	0.388																				0.47	0.306499	0.9	1.29		0.34	0.578892	0.62		0.13	0.46	0.24		0.03	0.33	0.01		0.1	0.13	0.3			1.3	1.04	0.8		1.05
	1.044	0.667	0.76																				1.04	0.614405	0.69	0.83		0.45	0.623342	0.64		0.59	0.33	0.27		0.08	0.07	0.04		0.51	0.26	0.16			1.01	1.31	1.17		0.88
	0.644	0.392	0.665																				1.4	1.18661	0.64	0.38		1.25	0.263906	0.66		0.15	0.16	0.31		0.04	0	0.15		0.11	0.16	0.22			0.68	0.7	0.47		0.65
	0.471	1.453	0.748																				0.59	1.0463	0.8	0.74		0.15	0.0852398	0.77		0.44	0.05	0.32		0.03	0	0		0.41	0.04	0.41			0.41	1.38	0.47		0.29
	1.044	2.293	0.498																				0.49	0.754696	0.68	0.48		0.21	0.636974	0.73		0.08	0.1	0.16		0.03	0	0.12		0.05	0.1	0.24			0.7	0.72	1.18		0.54
	0.827	2.314	0.547																				1.52	1.13	0.75	1.59		0.85	0.1027	0.87		0.67	0.05	0.3		0.15	0.02	0.04		0.52	0.03	0.54			2.7	0.67			2.34
	0.713	0.719	1.534																				0.29	0.2	0.53	1.07		0.22	0.343506	0.79		0.08	0.05	0.32		0.03	0	0.07		0.04	0.05	0.33			0.92	0.83			0.88
	1.268	0.634	1.21																				1.05	0.42	1.15	1.68		0.04	0.766439	0.83		0.01	0.12	0.43		0	0.04	0.01		0.01	0.08	0.45			1.46	0.53			1.4
	1.197	1.058	1.844																				1.72	1.22	1.06	0.63		1.03	0.959874	0.92		0.68	0.37	0.57		0.27	0.09	0.05		0.41	0.28	0.04			0.64	1.34			0.56
	2.447	0.367	0.986																				2	1.6	1.36	0.77		2.86	0.0212988	0.98		0.95	0.06	0.62		0.14	0	0.27		0.81	0.06	0.6			0.89	0.74			0.59
	0.494	0.574	1.26																				1.26	0.31		0.81		0.9	0.485435			0.36	0.02			0.12	0			0.24	0.02				0.28	1.46			0.23
	0.864	1.187	2.39																				0.39	0.76		0.47		0.33	0.747836			0.06	0.18			0.01	0.02			0.05	0.16				0.59	1.19			0.51
	1.226	0.546	0.829																				0.76	0.53		1		0.53	0.263609			0.24	0.01			0.06	0			0.17	0.01				0.55	0.9			0.52
	1.404	0.291	1.418																				0.67	0.81		1.24		0.43	0.793398			0.24	0.14			0.11	0.05			0.12	0.09				1.04	1.39			0.85
	0.589	2.015	1.12																				0.75	0.43				0.35	0.644258			0.4	0.14			0.07	0			0.33	0.14				0.92	1.53			0.7
	0.289	1.178	0.877																				0.85	0.71				0.48	0.377548			0.02	0.2			0	0.08			0.02	0.12				0.8	0.42			0.65
	1.521	1.046	0.433																																										2.1	0.78			1.7
	0.29	0.489	1.071																																										0.95	0.35			0.78
	0.09	1.823	0.664																																										1.44	0.72			1.02
	1.268	1.715																																											0.75	0.84			0.63
	1.715	3.813																																											0.88	0.54			0.69
																																													0.98	0.49			0.86
																																														0.34
																																														0.83
																																														0.75
																																														0.56
																																														0.95
																																														0.42
																																														1.73
																																														0.78
																																														0.71
																																														0.67
																																														0.75
[truncated: 14 more columns]

## Sheet: Figure 5
Figure 5A													Figure 5B
	Control	+ TA	+ OA		Control	+ TA	+ OA		Control	+ TA	+ OA			Control	+ TA	+ OA		Control	+ TA	+ OA		Control	+ TA	+ OA		Control	+ TA	+ OA
Relative total fluorescence	1.35	2.73	0.35	Relative somatic fluorescence	0.35	2.02	0.12	Relative axonal fluorescence	1	0.72	0.22		Relative extra-synaptic fluorescence	0.13	0.24	0.01	Relative synaptic fluorescence	0.87	0.47	0.21	Relative right axonal fluorescence	1	0.72	0.22	Relative left axonal fluorescence	0.55	0.64	0.33
	0.16	0.41	0.17		0.03	0.21	0.03		0.13	0.2	0.14			0	0.01	0.01		0.12	0.19	0.13		0.13	0.2	0.14		0.34	0.79	0.08
	1.79	2.72	0.48		1.24	1.88	0.35		0.55	0.84	0.14			0.04	0.15	0.03		0.51	0.68	0.11		0.55	0.84	0.14		0.54	0.29	0.57
	0.7	0.58	0.65		0.3	0.33	0.48		0.4	0.25	0.17			0.05	0.01	0.05		0.35	0.24	0.12		0.4	0.25	0.17		0.33	0.44	0.51
	1.42	0.57	0.39		0.69	0.46	0.09		0.72	0.1	0.29			0.06	0.02	0.02		0.67	0.08	0.28		0.72	0.1	0.29		1.17	0.55	0.29
	0.56	0.89	1.29		0.13	0.43	0.95		0.43	0.46	0.34			0.15	0.06	0.07		0.28	0.4	0.27		0.43	0.46	0.34		0.22	0.23	0.11
	1	1.38	0.17		0.4	0.49	0.09		0.6	0.89	0.08			0.01	0.09	0.01		0.59	0.79	0.08		0.6	0.89	0.08		0.66	0.34	0.16
	0.85	1.34	0.61		0.34	0.76	0.4		0.51	0.57	0.22			0.08	0.05	0		0.43	0.53	0.21		0.51	0.57	0.22		0.58	0.43	0.1
	0.95	0.87	0.71		0.6	0.35	0.52		0.35	0.52	0.18			0.07	0.07	0		0.28	0.45	0.18		0.35	0.52	0.18		0.35	0.52	0.05
	1.21	0.19	0.75		0.43	0.12	0.3		0.78	0.06	0.46			0.08	0.01	0.01		0.69	0.06	0.45		0.78	0.06	0.46		0.43	1.17	0.35
	1.62	2.95	0.13		1.04	1.79	0.1		0.58	1.16	0.03			0.2	0.25	0		0.38	0.92	0.03		0.58	1.16	0.03		0.46	0.54	0.33
	0.4	1.15	1.03		0.12	0.41	0.85		0.28	0.74	0.18			0.06	0.01	0.01		0.22	0.73	0.17		0.28	0.74	0.18		0.97	0.54	0.46
	0.88	1.15	0.05		0.59	0.86	0.05		0.3	0.29	0			0.07	0.11	0		0.23	0.19	0		0.3	0.29	0		0.17	0.37	0.44
	0.53	1.1	0.21		0.36	0.56	0.1		0.18	0.54	0.11			0.01	0.04	0		0.17	0.5	0.1		0.18	0.54	0.11		0.61	0.2	0.47
	1.37	0.25	0.59		0.8	0.15	0.35		0.57	0.1	0.23			0.04	0.04	0.05		0.53	0.06	0.19		0.57	0.1	0.23		0.12	0.44	0.42
	0.65	1.73	0.58		0.45	1.24	0.52		0.2	0.5	0.06			0	0.16	0		0.2	0.34	0.05		0.2	0.5	0.06		0.43	0.44	0.53
	1.27	1.69	0.83		0.96	1.16	0.59		0.31	0.54	0.25			0.02	0.08	0.05		0.29	0.46	0.19		0.31	0.54	0.25		0.54	0.3	0.74
	0.92	1.02	0.49		0.83	0.29	0.2		0.09	0.73	0.28			0	0.03	0.05		0.09	0.7	0.24		0.09	0.73	0.28		0.62	1.36	0.18
	1.09	0.99	0.36		0.6	0.66	0.23		0.48	0.33	0.13			0.05	0.08	0.01		0.44	0.25	0.12		0.48	0.33	0.13		0.15		0.36
	1.29	1.47	0.53		0.53	0.76	0.5		0.76	0.71	0.04			0.09	0.1	0		0.67	0.62	0.03		0.76	0.71	0.04		0.12		1.28
	0.69	1.52	1.08		0.48	0.88	0.4		0.2	0.64	0.69			0.04	0.12	0.04		0.16	0.51	0.65		0.2		0.69		0.61		0.36
	1.25	1.24	0.3		0.97	0.45	0.25		0.28	0.79	0.05			0.01	0.13	0.01		0.27	0.66	0.04		0.28		0.05		0.6		0.16
	0.76	0.81	1.27		0.47	0.52	1.19		0.3	0.29	0.08			0	0.06	0.02		0.3	0.23	0.06		0.3		0.08		0.31		0.52
	1.36	0.9	0.68		0.8	0.46	0.45		0.56	0.44	0.23			0.09	0.12	0.1		0.47	0.32	0.13		0.56		0.23		0.64		1.02
	1.05	1.42	0.55		0.55	0.87	0.32		0.49	0.55	0.23			0.05	0.1	0.03		0.44	0.46	0.2		0.49		0.23		0.42		0.85
	0.95	0.69	0.5		0.49	0.46	0.24		0.46	0.23	0.26			0.08	0.03	0.03		0.38	0.2	0.23		0.46		0.26		0.32		0.07
	1.37	1.06	0.62		0.9	0.72	0.53		0.47	0.34	0.1			0.14	0.05	0.04		0.33	0.29	0.06		0.47		0.1		0.57		0.44
	0.57	1.45	0.75		0.31	1.02	0.42		0.27	0.43	0.33			0.06	0.06	0.07		0.2	0.37	0.26		0.27						0.24
	0.96	0.81	0.1		0.41	0.3	0.02		0.55	0.52	0.08			0.01	0	0.02		0.54	0.51	0.06
	0.45	3.28	1.47		0.11	2.11	0.89		0.34	1.17	0.57			0.03	0.1	0.08		0.31	1.07	0.49
	0.76	1.68	1.75		0.22	1.13	1.24		0.54	0.54	0.51			0.06	0.1	0.05		0.48	0.44	0.46
	0.43	1.49	0.3		0.11	0.95	0.01		0.33	0.54	0.29			0.02	0.09	0.01		0.3	0.45	0.28
	2.41	0.82	0.23		1.24	0.45	0.12		1.17	0.37	0.11			0.16	0.02	0.01		1.01	0.35	0.1
	0.95	0.98	0.43		0.73	0.79	0.27		0.22	0.2	0.16			0.01	0.03	0.02		0.21	0.16	0.15
	1.04	0.8	0.24		0.38	0.36	0.14		0.66	0.44	0.1			0.11	0.01	0.02		0.54	0.43	0.08
	1.03	0.82	0.12		0.44	0.38	0.06		0.58	0.44	0.05			0.01	0.1	0.01		0.57	0.34	0.05
	0.89	0.87	0.8		0.54	0.57	0.46		0.35	0.3	0.35			0.08	0.04	0.03		0.26	0.26	0.32
	0.84	2.71	1.42		0.41	1.35	1.1		0.43	1.36	0.33			0.16	0.27	0.01		0.27	1.09	0.31
	0.79		0.88		0.33		0.41		0.46		0.46			0.05		0.06		0.41		0.4
	1.81		0.8		0.84		0.37		0.97		0.44			0.07		0.04		0.9		0.4
	0.53		0.65		0.36		0.19		0.17		0.47			0.04		0.02		0.13		0.45
	1.11		1.18		0.49		0.76		0.61		0.42			0.08		0.1		0.53		0.32
	0.26		1.16		0.14		0.63		0.12		0.53			0		0.1		0.12		0.43
	1.62		1.36		1.2		0.59		0.43		0.74			0.07		0.1		0.36		0.65
	1.65		1.25		1.11		1.07		0.54		0.18			0.14		0.05		0.4		0.13
	1.08		0.64		0.45		0.28		0.62		0.36			0.01		0.02		0.62		0.34
	0.39		2.06		0.24		0.78		0.15		1.28			0.02		0.33		0.14		0.95
	0.57		1.07		0.45		0.71		0.12		0.36			0.04		0.08		0.08		0.28
	2.17		0.5		1.55		0.34		0.61		0.16			0.12		0		0.49		0.15
	0.88		1.09		0.28		0.57		0.6		0.52			0.05		0.04		0.55		0.48
	0.65		1.56		0.34		0.54		0.31		1.02			0.03		0.18		0.28		0.84
	0.97		2.15		0.33		1.3		0.64		0.85			0.09		0.15		0.55		0.71
	0.69		0.44		0.27		0.37		0.42		0.07			0.05		0.01		0.37		0.06
	0.85		0.95		0.53		0.51		0.32		0.44			0.07		0.1		0.25		0.34
	1.23		1.1		0.66		0.86		0.57		0.24			0.12		0.05		0.45		0.19

## Sheet: Figure 6
Figure 6C									Figure 6D
	Control	+ TA	+ OA		Control	+ TA	+ OA			Control	+ TA	+ OA		Control	+ TA	+ OA
NLP-14::GFP	0.310402	0.702403	0.435163	NLP-9LS::NLP-14::GFP	2.57	2.03	1.69		NLP-9::GFP	0.970466	1.53853	0.217274	NLP-14LS::NLP-9::GFP	0.501922	0.88156	2.83667
	1.35288	0.454045	1.23413		0.13	1.18	1.08			1.30868	1.8977	0.790804		1.52065	1.10755	1.07281
	0.598684	0.886443	0.148251		0.77	1.69	0.34			0.793564	0.703646	0.131683		0.344506	1.80012	0.180804
	1.22284	0.920239	0.643592		1.23	0.21	0.36			1.27401	1.07653	0.180112		1.0984	0.538095	1.04896
	1.37248	0.602238	1.3679		0.61	2.09	0.04			0.12228	0.300723	1.3576		1.38547	0.927609	1.68258
	1.07313	0.173823	0.858159		1.55	2.72	0.57			0.774025	1.0501	1.20174		0.95469	0.539178	0.194051
	0.916168	0.967115	0.366273		1.94	0.07	0.6			0.533185	1.33533	0.679926		0.612109	1.28886	0.254088
	1.67983	0.519269	0.631479		0.21	1.9	3.1			0.389519	0.555098	0.132988		1.99675	1.58773	1.64612
	1.30683	1.0642	1.72494		0.09	0.02	0.29			2.76494	1.26084	0.249695		1.40575	0.602339	1.76614
	0.828171	0.293787	0.691125		0.92	1.09	0.8			0.517823	0.369611	0.389173		0.537214	1.39654	0.158763
	1.4874	0.306499	2.43		0.95	0.35	1.46			1.55152	0.455923	0.234193		0.642552	0.330462	1.89431
	0.196814	0.614405	1.30597		0.3	0.05	0.96			1.09042	1.22062	0.131029		0.841463	2.13265	0.450389
	0.307004	1.86605	0.977743		0.34	0.08	0.76			0.641775	2.35189	0.837851		0.0214096	0.519115	0.0789176
	1.34738	1.0463	1.4		2.22	0.69	1.18			0.901189	1.52372	0.784258		1.22577	0.831134	0.37604
	0.48032	0.754696	0.58		0.85	0.54	0.85			1.39962	0.957979	1.11351		1.24419	0.290389	0.0166266
	1.41814	0.500326	1.22		0.84	0.44	0.26			0.84006	1.23205	0.255937		0.303863	0.42577	0.667688
	0.256656	0.14924	0.65		0.25	0.04	0.74			1.03596	1.47135	0.443521		1.20137	1.53397	0.7333
	2.14674	0.334213	2.04		1.61	2.44	0.44			0.765438	1.33112	0.509274		2.10361	0.116814	3.63201
	0.239905	0.151996	0.23		1.75	0.5	0.63			1.11696	1.36942	0.124162		1.26528	0.154094	0.622873
	0.0247226	0.159644	0.87		1.63	0.74	0.74			0.528192	1.54329	0.323615		1.002	0.656568	0.0723101
	2.18643	0.391808	0.82		0.25	0.84	0.42			2.33735	0.162756	1.05115		1.27856	0.619586	0.835597
	3.0415	1.19502	0.76		0.32	0.31	0.57			1.16681	1.08	1.12783		0.512484	0.876405	0.211188
	1.15359	0.199621			1.68	0.52	1.07			0.869614	0.971163	1.01411		1.18983	0.631523	0.341842
	0.186066	0.068652			2.59	0.29	0.16			0.420382	0.532883	1.49842		0.859361	0.673784	0.696226
	0.751396	0.578597			1.34	1.28	0.7			0.405301	0.984952	0.482727		1.16086	1.61879	0.567105
	0.757257	0.0447461			0.21	1.17	0.42			1.48092	0.184844	2.11082		0.807626	0.648737	1.04914
	1.28952	0.431918			0.52	0.34	1.11			0.353032	1.5773	1.2154		0.578617	0.767508	1.34791
	0.0677504	0.434414			1.03	0.22	0.26			0.787635	0.9076	0.0893184		0.332235	0.621311	1.51409
					0.6	0.22	0.09			0.474534	1.08194	0.507526		2.12936	0.690075	0.250989
					0.99	0.66	1.05			1.21277	0.572492	0.488161		0.537805	1.08991	0.630475
					1.56	0.76	0.65			1.50434	1.29382	0.00291853		1.18001	1.12735	1.74302
					1.23	1.78	0.19			0.5438	0.976184	1.02604		1.22429	1.5377
					0.25	0.06	0.4			0.825467	1.29247	0.280328			1.01108
					0.89	1.47	2.6			1.53672	1.32925	0.620834
					0.85					0.247694	0.603029	0.154084
					0.94					1.77885	0.878079	0.654094
										1.28507	1.97	2.64848
										2.01642	1.29628	0.752951
										0.433676		0.337208
										0.348437		0.065264
										1.78545		1.05017
										1.74167		1.25202
										0.366889		0.455627
										0.911278		0.093379
										1.86119		1.52434
										0.511105		1.98079
										0.538706		0.140678
										1.02295		0.418777
										0.900505		0.413594
										1.23433		2.49137
										0.931285		0.207789
										0.836576		0.475338
										1.66817		0.177004
										0.856841		1.29798
										0.484625		0.706934

## Sheet: Figure 7
Figure 7C
	Control	+ TA	+ OA		Control	+ TA	+ OA
NLP-14::GFP	0.310402	0.702403	0.435163	NLP-14(1-95)::GFP	0.179353	0.352767	0.993784
	1.35288	0.454045	1.23413		0.967944	0.575066	3.50633
	0.598684	0.886443	0.148251		2.07965	0.196337	0.0636934
	1.22284	0.920239	0.643592		0.957221	0.700918	0.587253
	1.37248	0.602238	1.3679		0.162102	0.0229628	0.158646
	1.07313	0.173823	0.858159		0.381425	0.913825	0.286715
	0.916168	0.967115	0.366273		1.47421	0.331419	0.0635353
	1.67983	0.519269	0.631479		1.96959	0.249294	0.356431
	1.30683	1.0642	1.72494		0.236243	0.459075	2.30743
	0.828171	0.293787	0.691125		0.599812	0.302286	0.149456
	1.4874	0.306499	2.43		0.157118	0.557502	0.220183
	0.196814	0.614405	1.30597		1.97693	0.406467	0.75653
	0.307004	1.86605	0.977743		0.538392	0.542306	0.0725605
	1.34738	1.0463	1.4		1.50635	1.322	0.421746
	0.48032	0.754696	0.58		0.276226	0.461166	0.42885
	1.41814	0.500326	1.22		1.34651	0.505116	1.28001
	0.256656	0.14924	0.65		0.7244	1.16059	0.48745
	2.14674	0.334213	2.04		0.636858	1.2184	0.207328
	0.239905	0.151996	0.23		1.84754	0.0645827	2.2868
	0.0247226	0.159644	0.87		0.441045	1.15246	0.162011
	2.18643	0.391808	0.82		0.183418	0.361233	0.499038
	3.0415	1.19502	0.76		2.10315	0.620182	0.372732
	1.15359	0.199621			1.85315	0.816981	0.0589234
	0.186066	0.068652			0.320684	0.314574	0.613103
	0.751396	0.578597			0.24535	0.22281	1.1111
	0.757257	0.0447461			1.73747	0.764782	0.584508
	1.28952	0.431918			0.767306	0.520384	0.461709
	0.0677504	0.434414			0.524622	1.41209	1.52252
					0.518635	1.34466	0.971313
					0.175377	0.000834158	0.868673
					0.568454	0.233715	0.697645
					0.4874	1.28812	0.230072
					0.753987	0.771752	0.576535
					1.30889	1.06894	0.94454
					2.47571	0.374772	0.37906
					1.46624	0.755345	1.08848
					0.782738	0.47052	0.31596
					0.786689		1.21024
					1.61519
					1.03128
					0.94
					2.89
